# Supplementary material for: Importance and Characterisation of Concurrent Pathogens in Diarrhoeic Calves from North-Western Spain
Source: Animals (Basel). 2025 Sep 19;15(18):2735. doi: 10.3390/ani15182735 (PMC12466406; doi:10.3390/ani15182735)
Supplement: Supplementary file 1 [file animals-15-02735-s001.zip]

Archive with 1 entries (1 files):
- animals-3788062-supplementary.pdf
